# Supplementary material for: Exploration of Key Flavor Compounds in Five Grilled Salmonid Species by Integrating Volatile Profiling and Sensory Evaluation
Source: Metabolites. 2025 Dec 26;16(1):30. doi: 10.3390/metabo16010030 (PMC12844265; doi:10.3390/metabo16010030)
Supplement: Supplementary file 1 [file metabolites-16-00030-s001.zip]

Archive with 1 entries (1 files):
- metabolites-4066768-supplementary.pdf
